# Supplementary material for: Posterior hippocampal CA2/3 volume is associated with autobiographical memory recall ability in lower performing individuals
Source: Sci Rep. 2023 May 16;13:7924. doi: 10.1038/s41598-023-35127-2 (PMC10188443; doi:10.1038/s41598-023-35127-2)
Supplement: Supplementary file 2 — Supplementary Information 2. [file 41598_2023_35127_MOESM2_ESM.xlsx]

## Sheet: All participants and subfields
	Demographic information				Autobiographical memory recall ability and control measure						Autobiographical memory recall performance group (median split)	Laboratory-based memory tests								Hippocampal volume data (mm3)
Participant Number	Sex (1=Male, 2=Female)	Scanner (1, 2, 3)	Age (years)	Full Scale Intelligence Quotient	Mean number internal details per memory	Number of internal details: Early childhood	Number of internal details: Teenage years	Number of internal details: Adulthood (mean of two memories)	Number of internal details: Last year	Mean number semantic details per memory	1 = Lower, 2 = Higher	Mean immediate recall score of the Rey Auditory Verbal Learning Test	Mean delayed recall score of the Rey Auditory Verbal Learning Test	Mean delayed recall score of the Rey–Osterrieth Complex Figure	Mean performance on the Warrington Recognition Memory Test for Words	Mean performance on the Warrington Recognition Memory Test for Faces	Mean performance on the Dead or Alive Test	Mean immediate recall score of the Logical Memory test	Mean delayed recall score of the Logical Memory test	Bilateral DG/CA4 volume	Left DG/CA4 volume	Right DG/CA4 volume	Anterior DG/CA4 volume	Posterior DG/CA4 volume	Bilateral CA2/3 volume	Left CA2/3 volume	Right CA2/3 volume	Anterior CA2/3 volume	Posterior CA2/3 volume	Bilateral CA1 volume	Left CA1 volume	Right CA1 volume	Anterior CA1 volume	Posterior CA1 volume	Bilateral subiculum volume	Left subiculum volume	Right subiculum volume	Anterior subiculum volume	Posterior subiculum volume	Bilateral pre/ parasubiculum volume	Left pre/ parasubiculum volume	Right pre/ parasubiculum volume	Anterior pre/ parasubiculum volume	Posterior pre/ parasubiculum volume	Bilateral uncus volume	Left uncus volume	Right uncus volume	Bilateral total hippocampal volume	Left total hippocampal volume
1	1	1	27	109	21.2	16	14	28	20	2.2	1	66	14	27	14	7	89.7059	12	12	1163	542	621	297.2	865.6	323.8	143	180.8	86.26	237.5	1233	570.4	662.6	385.6	847.3	1083	539.6	543.4	394.3	688.6	648.3	326.6	321.7	222.8	425.5	614.8	300.8	314	5065.9	2422.4
2	1	1	30	111.4	22.2	22	16	19	35	2.6	1	63	15	28.5	12	5	85	17	17	1240	581.6	658.4	472.4	767.3	416.5	173.6	242.9	180.7	235.9	1118	561.5	556.5	480.8	636.8	1043	566.5	476.5	511.5	531.4	738.3	431.7	306.6	358.1	380.2	1016	511.5	504.5	5571.8	2826.4
3	2	1	23	104.9	14.2	6	14	16	19	2	1	66	13	17.5	14	14	79.2453	13	12	1097	482.3	614.8	294.5	802.7	408.8	176.3	232.5	109.7	299.1	1218	585.4	632.6	438.2	779.4	1190	599.4	590.8	435.5	754.7	698.8	370.7	328.1	268.1	430.6	751.4	389.7	361.7	5364	2603.8
4	2	1	38	94	22.4	29	22	18	25	4	1	57	12	14	10	4	79.3651	12	10	996.4	499.3	497.1	284.4	711.9	354.1	191	163.1	108.6	245.5	1087	562.6	524.4	367.4	719.3	1016	511.7	504.3	355.8	660.1	579.7	306.9	272.8	218.5	361.2	638.2	240.5	397.7	4671.4	2312
5	1	3	31	120.9	23.2	23	16	23.5	30	4	1	64	14	33	13	13	73.7705	13	12	1236	613.1	622.9	342.9	893.3	423	213.4	209.6	133.5	289.6	1198	549.6	648.4	397.7	800.1	978.6	492.4	486.2	410.7	567.9	677.6	316.6	361	311.7	365.9	839.7	380.3	459.4	5352.9	2565.4
6	2	3	31	95.8	22.2	21	23	28.5	10	8	1	63	14	27	14	13	97.2603	13	13	1339	650	689	348.2	990.9	371.9	169.9	202	94.54	277.4	1356	656.7	699.3	422.4	933.4	1207	605.6	601.4	475	732.3	633.8	322.7	311.1	256.6	377.2	846.9	396.9	450	5754.6	2801.8
7	2	3	21	109	19.2	23	26	16	15	6.8	1	48	11	18.5	6	6	70	14	12	1317	563	754.3	417.8	899.5	383.3	194.6	188.7	123.7	259.6	1286	704.9	580.9	457.6	828.2	1006	578.1	427.8	447.7	558.1	636.8	408.7	228.1	265.3	371.5	649.5	400.1	249.4	5278.6	2849.4
8	1	1	20	94.9	20	14	19	18	31	3	1	56	14	30.5	10	7	84.6154	12	11	1084	556.9	527.5	372	712.3	348.4	184.7	163.7	135.5	212.9	1131	548	582.8	433.1	697.7	948.8	495.9	452.9	379.8	569	568.4	247	321.5	275.1	293.4	880.5	382.4	498.2	4961.1	2414.9
9	1	3	21	106.8	15.4	14	18	16	13	1.2	1	54	11	27	14	10	63.4921	11	8	1222	602.1	620.4	428.9	793.6	368	173.9	194.1	151.6	216.3	1079	516.8	562.6	507.4	572	1340	665.4	674.1	564.9	774.6	658.4	324.4	333.9	325.4	333	945.9	517.8	428.1	5613.3	2800.4
10	1	2	30	101.8	17.8	16	7	21.5	23	3.8	1	49	12	18	12	8	77.193	13	14	961.507	463.867	497.64	228.4	733.1	235.46	105.116	130.344	52.22	183.2	1177.3	576.036	601.264	262.2	915.1	1179.33	615.641	563.689	451.5	727.8	495.334	279.134	216.2	145.3	350.1	713.976	291.341	422.635	4762.91	2331.13
11	2	2	38	109	16.4	17	15	17	16	4.4	1	71	15	25	14	12	68.4932	16	16	1281	661.9	619.1	441.8	839.4	289.7	138.1	151.6	111.8	178	1249	618.2	630.8	395.8	852.9	1049	529.4	519.6	394.7	654.6	523.7	257.2	266.5	186.2	337.5	791	353.9	437.1	5183.4	2558.7
12	2	2	40	97.5	23.2	13	22	23	35	1.2	1	46	9	17.5	15	8	77.9412	13	14	1206	572	634	346	859.6	337.2	174	163.2	108.6	228.5	1407	657.6	749.4	570.1	837.4	945.5	541.8	403.7	358.5	587	598.1	301	297.1	344	254.2	769.7	324.8	444.9	5263.5	2571.2
13	2	3	31	94.9	20.6	14	19	22.5	25	2.4	1	53	15	22	12	10	78.7234	13	14	967.7	474.6	493.1	196.1	771.6	240.3	118.1	122.2	49.37	191	1083	559.4	523.6	355.2	727.7	981.3	478.8	502.5	299.5	681.8	421.1	212.5	208.6	179.3	241.8	666	318	348	4359.4	2161.4
14	1	1	23	100.5	14.4	10	13	17	15	1.6	1	65	12	25	13	8	61.0169	11	11	1007	478.7	528	318.1	688.6	237.6	125.1	112.6	84.23	153.4	1297	630.4	667	502.8	794.7	902.9	439.5	463.5	391.6	511.3	418.6	209	209.6	201.4	217.1	699.3	310.7	388.6	4562.4	2193.4
15	1	2	32	111.4	14.6	17	17	14.5	10	0.4	1	68	15	27	14	11	89.0411	14	11	1045	505.6	539.4	259.1	785.9	277.8	128.9	148.9	100.5	177.3	1313	658.2	654.8	545.4	767.7	1058	522.3	535.7	408	649	506.2	228.9	277.3	238.6	267.6	1244	569.4	674.6	5444	2613.3
16	2	2	33	97.9	21.6	16	19	21	31	5	1	63	14	16.5	14	16	79.2453	14	15	1010	448.5	561.5	285.9	724.4	283.2	130.1	153.1	94.67	188.5	1130	546.1	583.9	422.9	707.3	963.1	497.9	465.2	355.6	607.5	440.3	209.8	230.5	172.4	267.9	648.7	346.9	301.8	4475.3	2179.3
17	2	1	31	93.1	22.8	15	24	29.5	16	2.2	1	43	12	22	14	10	77.9661	12	10	1060	559.1	500.9	224.7	835.1	312.9	159.35	153.55	75.41	237.5	1139	544.7	594.3	301	838.4	791.2	430.6	360.6	338.4	452.7	408.3	221.4	186.9	169.7	238.6	742.6	349.5	393.1	4454	2264.65
18	2	3	26	104.9	16.6	14	13	20.5	15	1.4	1	65	15	32	10	7	87.5	11	9	964.9	486.8	478.1	355.6	609.3	315.9	180.8	135.1	116.1	199.8	1149	614.8	534.2	396.3	752.2	1152	594.6	557.4	552.4	599.6	614.3	328	286.3	293.2	321	1005	450.7	554.3	5201.1	2655.7
19	1	2	33	114.2	16.4	12	13	17	23	3	1	56	15	17	7	7	92.8571	14	14	1082	533.4	548.6	372	710	242.2	130.3	111.9	81.24	161	1304	607.9	696.1	468.7	834.8	884.1	452.3	431.8	400.9	483.1	432.7	192.6	240.1	214.4	218.2	861.3	366.3	495	4806.3	2282.8
20	2	1	22	97.9	18.8	21	12	20.5	20	2.2	1	60	13	24	13	6	81.25	15	14	1190	609	581.1	402.3	787.8	317.1	161	156.1	105	212.1	913.9	452.5	462.8	237.9	676	1039	529.8	509.7	430.4	609.1	444.5	203.9	240.6	180.5	263.9	526	227.3	298.7	4430.5	2183.5
21	1	1	28	114.2	16.8	12	22	15.5	19	2.4	1	65	13	28	13	13	91.1765	14	16	1289	577.3	711.8	310.5	978.6	328	147.8	180.1	112.4	215.5	1301	654.2	646.4	329.5	971.1	1015	492.2	522.7	361.3	653.6	484.3	236.3	248.1	208.7	275.6	657	332	325	5074.3	2439.8
22	1	2	38	105.8	19.6	21	18	17.5	24	1.8	1	43	6	16	13	10	78.8732	13	13	979.5	483.1	496.4	266.7	712.9	273.6	134.4	139.2	84.64	188.9	966.9	489.6	477.3	286.9	680.1	902.6	442.8	459.8	322.3	580.4	476.6	281.7	194.9	190.8	285.8	697	319.4	377.6	4296.2	2151
23	1	1	20	94.5	12.4	11	16	13	9	3	1	44	12	29.5	13	16	75.9259	12	11	1058	476.1	581.9	414.9	642.8	330.1	158.11	171.99	139.7	190.4	1050	515.2	534.8	333.8	716.3	1103	522.8	580.2	482.6	620.1	601.9	334.7	267.2	264.5	337.5	760.5	377.1	383.4	4903.5	2384.01
24	1	1	27	102.5	16.4	12	15	17.5	20	2.6	1	65	15	27.5	13	10	75	14	14	1036	522.6	513.4	459.4	576.7	260.1	131.4	128.7	107.4	152.7	1215	574.1	640.9	499.1	715.5	983.1	545.5	437.6	449.9	533.2	451.9	210	241.9	216.7	235.2	931.8	448.1	483.7	4877.9	2431.7
25	2	3	24	112.8	19.6	15	18	21	23	6.6	1	69	15	24.5	14	12	72	13	12	1241	595.2	645.8	377.2	863.6	301.8	162.41	139.39	88.43	213.4	1293	599.2	693.8	307.8	985.2	940.2	555.6	384.6	381.1	559.1	400.3	226.1	174.2	180.5	219.7	676	335.8	340.2	4852.3	2474.31
26	2	3	22	111.4	22	34	21	19.5	16	2	1	57	14	17.5	14	15	76	9	9	1070	534.3	536	289.4	780.8	278	156.5	121.5	80.57	197.5	1268	634.8	633.5	356.4	911.9	1471	732.2	738.4	522.7	947.8	522.3	263.7	258.7	207.8	314.5	808	351.2	456.8	5417.3	2672.7
27	2	1	31	101.8	21	13	12	24.5	31	3.4	1	61	14	23.5	14	15	89.2308	15	14	1054	460.2	593.8	430.6	623.6	298.1	120.3	177.8	107.6	190.6	1124	566.9	557.1	313.6	810.7	917	489.2	427.8	396.9	520.2	480	235.2	244.8	216.7	263.3	845.3	308.4	536.9	4718.4	2180.2
28	1	2	35	119	18.4	27	17	14.5	19	4	1	62	14	23	14	16	91.4286	11	11	1075	534.8	540.2	331.4	743.4	273.6	143.6	130	83.69	189.9	1187	551.6	635.4	479.7	707.3	1159	533.2	625.8	418.8	740.3	490	240.6	249.4	204.5	285.5	805.9	400.8	405.1	4990.5	2404.6
29	1	2	22	100.5	18.8	13	17	17.5	29	3	1	66	14	24.5	14	7	68	14	14	1016.44	522.325	494.115	359.8	656.6	251.872	131.429	120.443	102.9	148.9	1059.43	531.82	527.61	325.5	733.9	1260.58	616.997	643.583	552.2	708.4	467.122	258.789	208.333	162.2	304.9	780.572	409.478	371.094	4836.02	2470.84
30	2	3	33	95.8	19.2	23	15	22.5	13	3	1	60	15	26	14	11	71.1864	16	15	1278	594.1	683.5	435.9	841.6	304.4	157.2	147.2	115.7	188.7	1157	564.5	592.3	368.8	788	1022	536.3	486.1	392	630.4	507.4	245.9	261.9	209	298.4	812	352.1	459.9	5080.8	2450.1
31	2	1	37	92.1	21	15	11	22	35	4.2	1	55	9	14.5	12	9	71.1864	12	11	895.725	439.182	456.543	155.4	740.3	318.603	151.232	167.371	58.19	260.4	1110.84	551.486	559.354	351.8	759	981.445	534.125	447.32	351.6	629.9	447.727	238.986	208.741	163.6	284.2	759.548	363.905	395.643	4513.89	2278.92
32	2	1	35	112.8	22.8	9	14	23.5	44	4.4	1	56	12	28	13	11	73.0159	8	7	1378.58	649.143	729.437	396.7	981.9	422.363	199.381	222.982	127.8	294.6	1442.74	704.888	737.852	444.7	998	1178.25	597.873	580.377	527.5	650.8	598.144	296.224	301.92	248.1	350.1	973.307	404.731	568.576	5993.38	2852.24
33	2	1	29	101.8	17.2	20	16	15	20	1	1	64	12	21	13	13	69.2308	13	12	1134	544.2	590	360	774.2	344.2	170.6	173.6	128.6	215.7	1236	593.7	642.1	384.7	851.1	1340	696.5	643.3	445.3	894.5	499	238.6	260.4	205.6	293.4	646.2	285.4	360.8	5199.4	2529
34	2	1	39	112.8	19.2	11	22	16.5	30	2.6	1	73	15	28	13	14	80.2817	13	14	1092	514.8	577.2	273.3	819	330.1	163.06	167.04	93.59	236.5	1122	558	564	386.8	735.3	1146	599.9	546.1	361.3	784.8	545.7	266.1	279.6	224.6	321	734.6	382.8	351.8	4970.4	2484.66
35	2	2	33	104	23	17	23	27	21	4.8	1	56	13	20	14	15	83.3333	12	11	1195.88	614.556	581.324	192.6	1003	283.2	131.7	151.5	55.47	227.7	1249.86	667.318	582.542	328.4	921.5	821.669	375.841	445.828	344	477.7	431.451	245.361	186.09	152.3	279.1	752.36	325.385	426.975	4734.42	2360.16
36	1	2	23	101.1	15.2	20	14	10	22	2.4	1	58	14	24	9	4	89.7436	16	17	1262	632.3	629.6	372	889.9	331.5	164.9	166.6	127.5	204	1315	583.5	731.5	471.7	843.2	1306	652.8	653.2	550.7	755.3	619.8	297	322.8	261.4	358.8	1142	522.5	619.8	5976.3	2853
37	2	1	20	92.1	14.4	12	14	13	20	1.2	1	48	10	8.5	14	10	75.5556	14	14	1159	633	526	257.8	901	272.1	152.2	119.9	74.06	198	1306	580.4	725.6	454.9	851.1	1120	573.1	546.9	389.4	731.1	489.2	246.5	242.7	193.3	296	935.3	418.2	517.1	5281.6	2603.4
38	2	1	34	94	17.8	22	18	15	19	0.4	1	64	15	18.5	14	13	83.8235	11	9	1176.76	599.636	577.124	356	820.7	317.925	154.622	163.303	90.87	227.1	1217.18	617.54	599.64	474.2	743	1063.37	472.141	591.229	379.8	683.6	579.698	259.332	320.366	255.9	323.8	612.522	277.1	335.422	4967.45	2380.37
39	2	3	32	107.8	17.4	18	15	17.5	19	1.6	1	67	15	24	14	12	79.3103	14	12	1058	533.5	524.5	286.5	771.3	307.6	149.05	158.55	100.6	207	1046	505.2	540.8	291.5	754.7	1095	517.1	577.9	388.6	706	543.5	298.7	244.8	238.2	305.3	766.7	329.4	437.3	4816.8	2332.95
40	2	3	22	104.9	16.2	22	16	16	11	1.4	1	57	13	15.5	9	11	84.2105	14	12	1297.47	650.499	646.971	490.7	806.7	365.126	179.579	185.547	128.7	236.4	1242.68	598.28	644.4	400.1	842.6	990.804	488.824	501.98	513.4	477.4	505.1	260.688	244.412	203.2	301.9	851.508	391.032	460.476	5252.69	2568.9
41	2	2	20	92.6	20.2	20	18	20.5	22	1	1	47	8	19	12	11	85.7143	11	10	867.1	459.4	407.7	296.4	570.7	293.4	145.8	147.6	117.9	175.5	1088	533.4	554.6	377.1	711	999.5	503.2	496.3	399.8	599.6	527.2	301.8	225.4	218.5	308.7	616.7	308	308.7	4391.9	2251.6
42	1	3	24	103.2	16	16	14	22	6	3.2	1	57	15	22.5	9	7	82	16	16	1368.81	698.513	670.297	498.9	870	338.542	145.671	192.871	107.6	231	1491.97	759.141	732.829	545	947	1199.14	631.781	567.359	694.4	504.7	533.311	265.028	268.283	311	222.3	1151.26	570.475	580.785	6083.03	3070.61
43	1	1	28	83.4	10.2	7	10	12	10	1.4	1	33	6	19.5	14	10	73.913	8	9	1201	593.7	607.8	425.8	775.7	289.3	135.4	153.9	118.7	170.6	1366	681	686.2	531	835.4	1250	645.6	604	549.9	699.7	618.2	304.1	314.1	273.7	344.5	985	455.7	529.2	5709.5	2815.5
44	1	2	26	103.2	18	21	23	15	16	2.4	1	58	13	16	14	9	91.1111	13	12	1217.58	604.519	613.061	353.1	864.5	328.776	164.795	163.981	80.43	248.3	1302.76	605.74	697.02	430.9	871.9	1189.91	632.053	557.857	527.3	662.6	645.345	335.693	309.652	271	374.3	980.631	498.047	482.584	5665	2840.85
45	1	2	36	104	13.4	15	13	12	15	2	1	57	15	26	14	13	95.7143	16	17	1571	783	787.5	471.7	1099	372	186.5	185.5	144.3	227.7	1816	941.4	874.4	649.5	1166	1630	835.8	794.5	627.2	1003	812.2	459.3	352.9	321.5	490.7	1036	523.7	512.7	7237.2	3729.7
46	1	1	32	97.5	22	24	24	22	18	2.4	1	58	14	29	10	10	79.3103	12	12	1161	583.9	577.1	419.7	741	275.9	133.9	142	93.72	182.2	1318	605.6	712.4	540.1	778.1	1341	661.2	679.8	574.1	767.1	564.8	289.3	275.5	246.3	318.5	1091	555	536	5751.7	2828.9
47	2	1	30	95.3	16.6	27	11	14	17	2.2	1	67	13	13	14	10	87.5	10	8	1230	632.6	597.4	379.2	850.8	322.5	159.15	163.35	124.9	197.6	1204	575.1	628.9	370.6	833.7	961	489.2	471.8	419.2	541.7	481.6	217.4	264.2	237	244.7	842.6	376.7	465.9	5041.7	2450.15
48	2	3	26	101.6	22.6	23	34	20	16	2.6	1	63	15	22.5	7	10	92.9825	14	13	1067	566.1	500.9	322.5	744.2	292.4	143.6	148.8	78.4	214	1283	671.8	611.2	449.2	833.9	1329	682.8	646.2	601	727.9	567.8	309	258.8	246.2	321.6	1189	558.9	630.1	5728.2	2932.2
49	1	2	26	107.8	21.4	13	31	16	31	2.4	1	61	15	26	14	9	75	8	6	1315	639	675.6	406.4	908.2	319.1	172.1	147	104.2	215	1318	699.5	618.2	418.8	898.8	1180	587.2	593	504.6	675.6	583	285	298.8	231.3	351.7	1045	455.5	589.1	5760.1	2838.3
50	1	1	34	81.1	19.6	11	15	24.5	23	2.8	1	47	10	28.5	13	15	94.1176	10	11	1213	615.1	597.9	443.9	769.2	242.9	123.6	119.3	81.24	161.7	1297	639.9	656.2	498.3	798.2	1258	675.6	583.3	502.9	755.5	670.4	365.7	304.8	336	334.5	1238	555.4	682.7	5919.3	2975.3
51	2	3	20	94	22.4	21	19	22	28	3	1	57	12	23	14	7	75	13	10	1026	474.3	551.2	198.6	827	315.6	143.9	171.7	67	248.6	1217	619.7	599.5	358.3	858.8	943.5	463.1	480.4	334.9	608.6	489.4	214.3	275.1	175.5	313.9	801.7	402.6	399.2	4793.2	2317.9
52	2	3	20	104.9	21.6	16	17	21.5	32	1	1	58	14	28	14	13	74.4681	14	13	1123	576.7	546.3	397.9	725.2	373.3	195.4	177.9	167	206.3	1286	655.5	630.5	474.4	811.1	1078	538.3	539.7	437.7	640.6	500.6	263.6	237	220.5	280.1	916.2	408.4	507.8	5277.1	2637.9
53	2	3	31	112.8	13.8	16	10	14.5	14	2	1	63	15	24	13	6	69.5652	15	15	1468	663.1	804.9	319.6	1149	287.5	131.6	155.9	63.88	223.7	1463	671.1	791.9	344.1	1119	1247	616.6	630.4	448.1	799.3	487.9	212.7	275.2	168.9	319	1022	461.4	560.6	5975.4	2756.5
54	1	3	29	103.2	22	17	20	22	29	3.8	1	61	14	28	14	13	76.3158	11	10	1408	636.1	771.9	344.5	1064	301.4	141.5	159.9	100.9	200.5	1467	673.1	793.9	566.3	901.2	1069	553	516	394.2	673.6	604.8	293.5	311.3	229.1	375.7	931.4	451.8	479.6	5781.6	2749
55	1	3	28	94.9	14.8	15	20	12.5	14	1.8	1	47	12	18	14	13	91.6667	8	9	1155	617.3	537.7	348.6	806.7	254.6	128.7	125.9	92.64	161.9	1542	751.5	790.5	576.6	965.6	1155	591.5	563.5	562.1	593.4	416.5	196.7	219.8	216.3	200.2	1087	545.2	541.8	5610.1	2830.9
56	2	2	31	94.5	21.8	24	15	21.5	27	5	1	61	12	14	14	11	73.8462	13	12	1151	545.8	605.2	289.2	861.8	295.4	140	155.4	84.5	210.9	1057	522.9	533.9	255	801.7	1405	721.7	682.9	475	929.6	469.2	240.7	228.4	194.1	275.1	728.8	351.6	377.2	5106.4	2522.7
57	1	2	37	85.5	16.8	8	21	15	25	1.8	1	48	10	16.5	12	5	75	10	7	1117	560.2	556.8	320.5	796.7	335.3	160.5	174.8	99.69	235.6	1121	572.6	548.4	343	778	1417	743.8	673.2	511.3	906	622.4	321.7	300.7	246	376.4	697	306.7	390.3	5309.7	2665.5
58	2	2	20	99.4	15.8	28	12	12.5	14	2	1	48	9	20.5	13	4	78.7234	11	10	1033	504.6	528.8	293.9	739.5	240.6	112.7	127.9	56.02	184.6	1276	631.4	644.4	420.5	855.3	1319	687.8	631.4	465.6	853.5	537.7	285.1	252.5	202.8	334.9	941.8	424.9	516.9	5348.1	2646.5
59	1	3	24	96.2	10.2	6	10	12.5	10	1	1	66	15	25	13	14	81.4815	13	12	1103.38	525.445	577.935	340	763.3	282.661	143.907	138.754	71.89	210.8	1396.35	747.613	648.737	387.6	1009	1311.58	696.479	615.101	614.8	696.8	525.852	274.658	251.194	215.9	309.9	1256.92	565.05	691.87	5876.74	2953.15
60	1	3	41	94.5	22	16	30	21	22	6	1	57	12	13	10	3	89.7059	12	10	1321	632.6	688.4	424.3	896.5	324.8	163.8	161	114.9	210	1327	682.9	644.1	557.6	769.6	920.7	435.2	485.5	371	549.7	595.6	291	304.6	257.2	338.4	1056	474.2	581.8	5545.1	2679.7
61	2	3	25	91.5	15.2	14	13	14.5	20	3.6	1	62	14	26	14	4	81.25	11	10	922.7	446.1	476.6	198.6	724.1	217.3	106.3	111	52.49	164.8	1246	613.7	632.3	391	854.9	957.8	431.6	526.2	337.5	620.4	485	252.8	232.2	216.3	268.7	927.1	477.7	449.4	4755.9	2328.2
62	1	1	33	89.6	21.2	20	21	25.5	14	1.8	1	50	14	19.5	7	11	84	9	11	1377	689.7	687.3	454.5	922	281.4	136.2	145.2	91.01	190.4	1386	668.5	717.5	557.3	829	1352	657.9	694.1	509.2	843	732	321.2	410.8	275.1	456.9	1049	556.2	492.8	6177.4	3029.7
63	2	1	35	101.1	19.4	23	16	20	18	4.4	1	69	15	29	14	15	78.6885	13	14	1092	529.9	566.1	314.3	777.3	297	152.3	144.7	108.2	188.8	1138	575.9	562.1	361.9	776.1	989	504.6	484.4	405.5	583.5	542.5	279.1	263.4	205.6	336.9	820.3	370.2	450.1	4878.8	2412
64	2	2	34	100.5	17.8	21	24	11.5	21	1.2	1	72	15	25.5	13	13	95.6522	15	15	997.3	467.4	529.9	368.7	628.7	261.5	129.5	132	99.69	161.8	991.5	528.5	463	360.6	630.8	665.4	356.4	309	278.9	386.6	407	219	188	205.6	201.4	670.2	325.7	344.5	3992.9	2026.5
65	2	3	20	94.5	15.4	11	23	15.5	12	1.2	1	49	10	28	13	11	80.4348	13	12	1146.38	565.728	580.652	318.2	828.2	275.743	133.464	142.279	68.63	207.1	1376.14	688.205	687.935	388.3	987.8	1274.41	664.469	609.941	541.9	732.6	469.835	271.81	198.025	149.7	320.1	883.382	425.754	457.628	5425.89	2749.43
66	2	3	21	99.9	17.8	17	15	17	23	2.2	1	63	13	25	14	11	73.8095	18	19	1089	555.6	533.2	211.6	877.1	271.5	133.1	138.5	72.84	198.7	1141	533.7	607.4	464	677.1	1027	557	469.6	350.6	676	484.5	264.1	220.4	186.4	298.1	726.7	368.5	358.2	4739.7	2412
67	2	2	28	97.5	21.2	20	18	21	26	1.4	1	68	15	18	14	13	74.4186	12	12	1172	585	587	313.3	858.8	319.6	149.3	170.3	117.5	202.1	1110	592.2	517.8	383.7	726.6	1097	538.5	558.5	420.2	677.1	605.7	323.5	282.2	228.1	377.6	728.2	350.3	377.9	5032.5	2538.8
68	1	1	21	104.9	11.2	13	7	12	12	2.6	1	60	15	20	13	11	77.9412	12	12	1123	564.2	558.8	380.3	742.6	337.3	152.9	184.4	127.8	209.6	1254	620.8	633.2	446.4	807.8	1407	638	769	641	766.1	657.4	282	375.4	301.1	356.3	1074	504.3	569.7	5852.7	2762.2
69	2	3	36	104	14.4	12	12	16.5	15	1.6	1	42	9	24	13	8	92.5	11	11	1020	515.1	504.9	326.3	693.5	238.9	121	117.9	66.46	172.4	1112	533.5	578.5	369.6	742.7	1169	581.5	587.5	373.8	795.6	489.6	239.1	250.5	204	285.6	849.5	350.5	499	4879	2340.7
70	1	2	40	114.2	18	25	22	12	19	1.2	1	61	10	12	13	18	90.1408	9	7	1416.02	826.687	589.333	261.9	1154	313.856	179.579	134.277	83.28	230.6	1216.23	618.896	597.334	299.8	916.5	933.431	476.21	457.221	381.5	551.9	488.146	242.649	245.497	156.2	331.9	1138.78	418.837	719.943	5506.46	2762.86
71	2	3	35	99.9	19.6	7	7	17	50	2.8	1	55	10	13.5	12	15	83.0189	13	11	1178	546.5	631.5	429	749	268.6	145.7	122.9	100.2	168.3	1267	569.3	697.7	489.9	777.3	1170	596.7	573.3	461.8	708.6	607.2	287.5	319.7	258	349.3	1128	555.9	572.1	5618.8	2701.6
72	1	3	25	114.2	15.6	21	23	8.5	17	4	1	65	15	24	12	8	79.5918	12	10	912.814	447.591	465.223	140.1	772.7	189.073	87.3481	101.725	32.42	156.7	1302.35	611.708	690.642	411.8	890.6	1242.13	624.05	618.08	475.8	766.3	585.124	303.141	281.983	216.3	368.8	905.083	426.297	478.786	5136.57	2500.14
73	1	2	21	95.3	22.2	22	26	19.5	24	1	1	57	14	26.5	14	12	75	11	11	1168	603.8	564.2	690.5	477.8	317.8	163.8	154	160.6	157.2	1092	581.2	510.8	584.7	507	1062	520.3	541.7	645.6	416	669.2	350.3	318.9	375.7	293.5	1550	634.1	915.9	5859	2853.5
74	1	1	28	102.5	13	7	26	11	10	1.6	1	60	13	26.5	14	16	66.0377	13	12	1014	517.3	496.7	335.4	678.7	280.6	146.9	133.7	138.1	142.6	971.8	437.6	534.2	408.1	563.7	1147	614.1	532.9	482.3	664.6	546.9	297.4	249.5	251.9	295	1050	438.4	611.6	5010.3	2451.7
75	2	1	25	98.9	23	19	9	21.5	44	6.2	1	72	15	21.5	14	12	72.093	11	9	1240	587.3	652.7	391.2	848.8	265.4	125.5	139.9	68.9	196.5	1502	714.5	787.5	457.2	1045	1103	586.3	516.7	440.7	662.6	514.7	272.1	242.6	186.8	328	1053	464.9	588.1	5678.1	2750.6
76	1	3	33	101.1	22	23	20	25	17	3.4	1	52	9	16.5	3	4	76.0563	6	7	1265	605.6	659.4	230.7	1034	282.3	144.7	137.6	53.03	229.2	1259	586.6	672.4	335.8	922.7	859.1	482.1	377	310.9	548.2	424.1	217.8	206.3	163.7	260.4	1002	457.4	544.6	5091.5	2494.2
77	1	3	29	104.9	21.4	25	21	16.5	28	3.8	1	41	10	21	14	13	67.1642	11	11	1418	679.7	738.3	282	1136	335.7	164.1	171.6	74.6	261.1	1550	750.9	799.1	479.7	1070	1247	628.1	618.9	430.4	817.1	584	294.7	289.3	216.1	368	1182	551.1	630.9	6316.7	3068.6
78	2	1	20	98.9	4.6	4	4	5.5	4	1	1	59	13	10	4	11	86.8421	10	11	953.5	484.483	469.017	217.7	735.8	245.09	116.102	128.988	49.64	195.4	1190.73	532.633	658.097	293.6	897.1	1074.49	534.939	539.551	412.2	662.3	559.624	289.307	270.317	166.8	392.8	775.96	369.466	406.494	4799.39	2326.93
79	1	2	24	94.9	22.8	27	21	25	16	2.4	1	60	15	30	13	10	66.0714	14	14	995.1	512.8	482.3	312.5	682.6	253.6	130.6	123	97.79	155.8	970.9	510.8	460.1	365.9	604.9	938.2	462.5	475.7	371.2	566.9	530.2	257.4	272.8	207.9	323.3	689.3	245	444.3	4377.3	2119.1
80	1	3	32	110.1	16.8	14	13	22	13	3.8	1	66	15	28.5	12	12	79.6875	14	15	1171	585	586	485.3	685.2	246.2	114.2	132	101.6	144.6	1326	594.4	731.6	519.5	806.5	922.4	469.1	453.3	432.5	489.9	567.1	264.5	302.6	258.9	308.2	939.9	420.1	519.8	5172.6	2447.3
81	1	3	37	104.9	18.8	18	18	16	26	2	1	48	11	21	12	13	76.4706	13	10	1686.06	883.246	802.814	560	1126	319.689	160.455	159.234	101	218.6	1480.03	720.35	759.68	370.3	1110	1201.85	711.263	490.587	518.8	683.1	485.84	262.994	222.846	181.5	304.4	820.041	381.266	438.775	5993.51	3119.57
82	2	3	28	103.2	13.8	16	12	12.5	16	1.6	1	70	14	25.5	13	11	93.5484	15	15	1198	602.9	595	345.3	852.6	266.8	140.7	126.1	75.95	190.8	1631	767.7	862.9	558.9	1072	923.9	513.2	410.7	427.1	496.8	432.4	238.9	193.5	195.2	237.2	1120	519.6	600	5572.1	2783
83	1	1	24	109	16.2	17	12	19.5	13	2.2	1	45	7	27	14	15	90.1408	8	6	1228.57	549.181	679.389	360.4	868.2	266.791	103.488	163.303	76.5	190.3	1465.25	652.127	813.123	428.6	1037	1191.54	594.211	597.329	608.6	583	431.993	209.283	222.71	177.3	254.7	883.925	407.172	476.753	5468.07	2515.46
84	1	2	27	114.2	23.4	30	23	21	22	4.6	1	69	13	21	14	13	81.6901	17	17	1206	617.9	588.1	337.2	869	287	146.6	140.4	77.31	209.7	1013	531.8	481.2	270.7	741.8	681.6	342.6	339	275.9	405.7	364	185.7	178.3	136.2	227.9	680.5	297.9	382.6	4232.1	2122.5
85	1	2	23	95.3	15.2	13	15	18	12	0.6	1	55	10	12	7	4	76.5957	10	9	1020	527.7	492.3	317.4	702.9	297.3	149.1	148.2	88.3	209	1550	738.4	811.6	611.3	938.3	1296	687.4	608.6	464.7	831.6	592.9	313.9	279	255.3	337.6	1071	500.2	570.8	5827.2	2916.7
86	1	3	35	101.8	14.4	6	10	22.5	11	3	1	55	13	15.5	10	8	78.7879	8	7	1086	511.2	574.8	381.5	704.5	264.3	126.4	137.9	93.99	170.4	1225	595.3	629.7	508.4	717	1210	630.3	579.7	460.9	748.7	578.3	294.3	284	205.2	373.1	874.8	466.8	408	5238.4	2624.3
87	2	1	37	99.4	18	21	18	17.5	16	2.8	1	67	15	16	14	10	79.661	15	16	890.6	431.5	459.1	174.4	716.1	227.6	108.8	118.8	46.12	181.5	1148	540.1	607.9	397.3	750.9	1102	557.6	544.4	361.5	740.6	409.7	216.1	193.6	147.6	262.2	822.1	410.2	411.9	4600	2264.3
88	2	2	33	114.2	18.2	17	18	21	14	0.8	1	53	14	15	14	10	68.5714	14	14	1053	556.2	496.8	299.1	754.3	247.1	139.4	107.7	77.99	169.1	1189	575.6	613.4	429.3	760.1	944	489.4	454.6	342.1	601.9	459	240.5	218.5	193.8	265.2	967.1	397.9	569.2	4859.2	2399
89	1	1	31	107.8	22.8	30	25	19.5	20	2.6	1	62	13	24.5	14	13	89.8551	11	11	1483	757.5	725.5	450.8	1032	369.3	190.7	178.6	132.5	236.8	1269	609.7	659.3	420.7	848	941.2	501.2	440	427.2	513.9	436.6	217.3	219.3	213.9	222.7	887.3	433.9	453.4	5386.4	2710.3
90	1	3	35	109	19.8	18	18	22.5	18	6	1	56	11	26	12	13	86.1111	13	12	902.099	470.242	431.857	314	588.1	202.094	89.1113	112.983	82.06	120	1154.65	580.648	574.002	452.1	702.6	1237.39	568.441	668.949	630.6	606.8	515.408	257.026	258.382	232.6	282.8	857.069	432.671	424.398	4868.71	2398.14
91	1	1	31	104	10.6	10	10	12.5	8	2.8	1	51	13	21.5	14	11	95.2381	11	9	1099	566	533	310.1	788.7	282.7	144.6	138.1	85.18	197.5	1287	595.9	691.1	405.4	881.3	1034	563.8	470.2	380.5	654	577.9	312.5	265.4	187.9	390.1	736.2	366.4	369.8	5016.8	2549.2
92	1	1	38	106.8	17	18	13	18	18	4.2	1	48	8	25	14	14	78.8732	13	13	1080	467.2	612.8	373.5	706.2	239.3	109	130.3	83.82	155.4	1280	575.4	704.6	441.5	838.2	941.4	430.5	510.9	435	506.5	468.6	190	278.6	191.2	277.4	762.4	353.8	408.6	4771.7	2125.9
93	1	1	39	98.4	18.4	18	21	17	19	0.8	1	66	12	18.5	12	12	77.6119	11	9	1344	688.5	655.5	507.1	836.7	280.5	139	141.5	108.9	171.6	1261	580	681	427.4	833.5	979.3	512.8	466.5	448.8	530.5	537.4	275.9	261.5	252.1	285.2	1074	575.1	498.9	5476.2	2771.3
94	1	3	30	93.6	18.2	13	14	15	34	1	1	63	10	24	14	14	84.9057	11	7	1237	634.2	602.8	410.3	826.7	347.5	164.4	183.1	125.7	221.8	1293	611.3	681.7	536.7	756.7	1242	654.2	587.8	556.9	685.4	542.1	303.4	238.7	241.3	300.8	1179	447.7	731.3	5840.6	2815.2
95	1	3	23	97.9	18	18	15	21.5	14	1	1	69	15	20	14	10	74.0741	12	11	1219	582.8	636.2	350.6	868.6	326.9	135.2	191.7	103.9	223	1240	572.8	667.2	435.7	804	1455	788.4	666.6	550.7	904.1	669.2	337.1	332.1	273.3	395.9	1097	557.9	539.1	6007.1	2974.2
96	1	1	20	101.8	21.8	24	25	19	22	1.8	1	58	15	22.5	14	16	86.8421	12	10	1135.66	615.777	519.883	385.2	750.5	336.914	157.471	179.443	109.7	227.2	1023.22	558.268	464.952	340	683.2	1159.94	615.234	544.706	461.8	698.1	534.668	255.398	279.27	237.1	297.6	1078.02	506.456	571.564	5268.42	2708.6
97	1	1	29	92.6	17	14	14	19	19	4.2	1	50	10	17	12	10	86.1538	11	8	1132	505.4	626.6	352.8	779.4	267.1	123.7	143.4	80.16	186.9	1174	532.8	641.2	364	810.3	1370	755.2	614.8	513.6	856	617.3	324.2	293.1	231.5	385.7	1060	507.7	552.3	5620.4	2749
98	1	1	27	90.9	18.4	22	16	18	18	2	1	64	13	21.5	7	9	82.5397	14	14	1315	619.8	695.1	503.1	811.9	294.9	140.5	154.4	113.5	181.3	1505	734.6	770.3	556.4	948.5	1171	566.3	604.4	567.8	602.9	569	286.1	283.1	258	311	1157	600.2	556.6	6011.9	2947.5
99	1	2	21	111.4	23	19	23	23	27	2.2	1	60	12	20	10	11	82.6923	11	12	1030	514.1	515.9	407	622.8	260.1	139.4	120.7	92.91	167.2	1017	500.5	516.5	366.2	651.2	1096	585	511	549.6	546.1	555	304.9	250.1	271.1	283.9	996.2	488.6	507.6	4954.3	2532.5
100	2	3	20	102.5	16.6	12	18	17	19	1.6	1	64	14	20.5	12	11	87.5	13	13	1263.7	640.733	622.967	450.3	813.4	338.542	177.409	161.133	139	199.5	1284.45	636.257	648.193	438.6	845.8	1008.71	453.152	555.558	467.4	541.3	385.2	167.779	217.421	206	179.2	1161.7	538.873	622.827	5442.3	2614.2
101	1	1	34	106.8	15.4	21	11	15	15	1.2	1	62	14	18.5	12	9	70.8333	16	13	982.9	425.2	557.7	358.9	624.1	266.4	114.5	151.9	105.5	160.9	1297	588.7	708.3	545.1	752.2	1098	570.9	527.1	471.1	627	526.4	267.5	258.9	230.8	295.5	991.1	530.9	460.2	5161.8	2497.7
102	2	2	29	109	34.2	29	41	32	37	1.2	2	63	15	16	13	11	70.1754	14	13	797.3	455.5	341.8	103.8	693.5	263.3	136.9	126.4	29.84	233.4	1323	659.5	663.5	388.2	934.5	811.5	391.8	419.7	305.2	506.3	477.3	231.4	245.9	178.4	298.9	545.4	273.7	271.7	4217.8	2148.8
103	1	3	30	104.9	27.6	32	26	27	26	2.4	2	55	13	25	14	12	81.9672	12	12	1172	557.6	614.3	383.3	788.6	392.8	184.3	208.5	130.8	262	1271	584.2	687.3	518.4	753	1039	482.6	556.8	467	572.4	731.6	358.1	373.5	369.3	362.3	1138	588.9	549	5744.4	2755.7
104	1	2	37	107.8	37	16	33	32.5	71	2.6	2	45	12	29	14	9	80.5556	12	13	1124	558.3	565.7	377.6	746.1	405	177.3	227.7	132.4	272.6	1343	579.3	763.7	397.3	945.4	1098	576.7	521.3	486.4	612	633	304	329	245.2	387.8	704.9	319	385.9	5307.9	2514.6
105	2	3	32	112.8	27	23	26	24.5	37	3.2	2	71	15	27	13	11	92.6471	15	14	1030	548.2	481.8	369.1	660.7	260	130.5	129.5	103.2	156.8	958.8	483.9	474.9	294.6	664.2	1004	541	463	389.1	614.8	467.4	263.3	204.1	199.2	268.1	712.3	352.9	359.4	4432.5	2319.8
106	1	2	23	103.2	31.2	32	25	35	29	5	2	50	7	17.5	14	4	78.9474	10	9	926.4	455.2	471.2	244.5	681.8	265.6	130.3	135.3	90.87	174.7	1217	582.3	634.7	486.1	730.8	1078	537.2	540.8	450	628.1	668.7	335.8	332.9	283.5	385.2	947.5	459.9	487.6	5103.2	2500.7
107	1	2	33	106.8	32.4	20	26	35	46	1.8	2	69	15	26	14	12	82.8571	13	14	1164	566.9	597.3	374.9	788.8	368.4	187.9	182.3	120.8	247.5	1184	537.9	653.8	425.5	758.9	1247	633.3	613.6	483.1	763.8	721.7	393.6	330	283.3	438.4	758.1	384.9	373.1	5443.2	2704.5
108	1	3	36	112.8	23.6	17	21	27	26	0.8	2	58	13	33.5	14	15	95.6522	15	16	1220	632.5	587.4	358.8	861.1	407	225.4	181.6	144.4	262.6	1274	651	622.8	389.7	884.2	1066	516.1	550.1	384.8	681.4	662.7	356	306.7	221.2	441.5	1179	650.4	528.7	5808.7	3031.4
109	1	1	32	114.2	31.4	15	30	35	42	2.4	2	67	15	30	14	11	87.5	12	13	1265.6	662.164	603.436	254.9	1011	419.922	237.901	182.021	110.3	309.7	1535.37	765.109	770.261	412.7	1123	1056.59	549.045	507.545	420.2	636.4	510.525	277.642	232.883	185.3	325.2	799.018	417.345	381.673	5587.02	2909.21
110	1	2	27	103.2	30.8	26	19	34	41	3	2	56	14	29	14	13	89.7059	16	16	1094	558	536	349.9	744.2	339.5	177.1	162.4	128.4	211.2	1402	733.4	668.6	566.5	835.5	1141	586.6	554.4	438.9	701.6	564.8	291.1	273.7	258.4	306.4	898.8	415.6	483.2	5440.1	2761.8
111	2	2	35	99.9	23.6	19	16	30	23	2.4	2	55	13	11.5	13	11	86.4407	13	12	1664	831.2	832.8	558.5	1105	419.1	222.3	196.8	147.8	271.3	1408	614.8	793.2	449.8	958.5	1184	602.6	581.4	399.4	784.1	561.8	272	289.8	230.8	330.9	816.7	366.8	449.9	6053.6	2909.7
112	1	2	24	104.9	28.4	27	28	29.5	28	0.8	2	68	15	32	13	12	82.0896	15	16	951.5	454.4	497.1	384.4	567.1	321	156.5	164.5	129	192.1	990.1	502.7	487.4	446.9	543.2	1071	544.2	526.8	514.9	556.5	583.8	289	294.8	293.8	290	855.8	452.9	402.9	4773.2	2399.7
113	2	2	22	115.7	28.2	32	33	28	20	2.6	2	54	12	15.5	13	13	89.8305	17	18	1122.91	604.248	518.662	313.7	809.2	325.114	155.572	169.542	83.55	241.6	1277.4	633.816	643.584	288.2	989.2	979.004	520.833	458.171	405	574	453.695	259.874	193.821	195.2	258.5	750.461	367.567	382.894	4908.58	2541.91
114	2	2	32	111.4	37	34	28	45.5	32	1	2	63	15	31.5	14	13	92.8571	14	15	929	374.3	554.6	238.7	690.2	296.8	133.5	163.3	88.98	207.8	1084	536	548	354.5	729.4	1188	620	567.6	403.9	783.7	619	317.9	301.8	278.3	340.7	698	294.5	403.5	4814.8	2276.2
115	2	3	31	107.8	24.4	22	26	18.5	37	3.6	2	49	9	22.5	14	16	87.0968	12	13	1131	555.3	575.7	312.1	818.5	276.4	146.8	129.6	82.6	193.8	1147	532.1	614.9	379.2	767.4	1093	520.8	572.2	486.9	606.6	579.4	318.2	261.2	193.4	386	894.8	428.4	466.4	5121.6	2501.6
116	2	1	36	97.9	28.6	23	15	28	49	1.8	2	53	10	16.5	12	8	88.7097	15	13	1047	519.6	527.4	359.2	687.4	320.6	144.81	175.79	110.3	210.4	1135	556.8	578.2	446.4	688.3	883	421.3	461.7	381.3	501.7	600.7	333.2	267.5	307.3	293.4	978.7	555.4	423.3	4965	2531.11
117	1	1	31	104	23.6	34	23	18.5	24	3.6	2	57	15	23.5	14	13	84.3137	15	16	1227	658.8	568.3	285.8	941.3	341.9	176.1	165.9	88.3	253.6	1182	556.6	625.1	377.2	804.6	1221	616	605.3	466.6	754.8	614	309.8	304.2	270.5	343.6	861	410.7	450.3	5446.9	2728
118	2	1	22	92.1	34.6	30	29	38.5	37	3.4	2	61	14	27.5	13	10	77.551	14	13	1352	637.5	714.5	437	915.4	341.4	162.67	178.73	116	225.4	1099	528.1	570.9	302.2	797.3	1104	580.1	523.9	414.8	688.7	498.2	243.8	254.4	209.8	288.4	648.3	282	366.3	5042.9	2434.17
119	2	2	30	112.8	36	29	34	34	49	6.2	2	64	13	23.5	14	16	88.7097	13	14	953.4	496	457.4	272.2	681.2	235.1	117.9	117.2	61.31	173.7	1042	555.6	486.4	351.2	690.9	1010	495.1	514.9	436.2	573.3	483	261.5	221.5	154.8	328.2	789.7	370.4	419.3	4513.2	2296.5
120	2	2	38	96.6	34.2	45	24	34.5	33	2.8	2	64	12	14	13	11	57.1429	10	9	1003	477.2	525.8	297	706.4	296	154.48	141.52	101	194.9	1075	553.6	521.4	313.7	761.4	1093	567.8	525.2	438	654.6	466.6	238.5	228.1	189.3	277.2	691.7	306.4	385.3	4625.3	2297.98
121	2	3	33	117.3	28.2	21	27	31.5	30	2.8	2	57	13	14.5	14	15	72.7273	14	14	1183	591.4	591.6	280.1	902.8	344.9	157.5	187.4	97.11	247.8	1076	535.2	540.8	292.7	783.3	1046	541.7	504.3	384	662.4	453.2	245	208.2	160.5	292.7	605.9	309.4	296.5	4709	2380.2
122	2	3	28	104	30.4	34	41	20.5	36	1.6	2	53	10	18	14	12	85.7143	12	12	1147	527.6	619.7	448.4	698.9	277	139.4	137.5	122.6	154.4	1119	552.6	573.2	405	714.2	1041	492.2	548.5	489.5	551.2	434.3	220	214.6	192.2	242.1	727.9	346.3	381.7	4746.2	2278.1
123	2	2	25	92.1	32.4	21	29	38	36	1.4	2	58	14	24	14	5	76.1905	13	14	1138	536.8	601.2	238.9	898.7	271.1	135.2	135.9	69.31	201.8	1209	576.6	632.4	398.5	810.7	845	455.2	389.8	323.2	521.8	451.1	234.8	216.3	182	269.1	754	414.5	339.5	4668.2	2353.1
124	2	2	31	106.8	28.4	19	23	32	36	0.6	2	64	14	24	10	6	82.0896	14	13	1159	548.5	610.6	366.8	792.4	336.8	156.1	180.7	106.9	229.9	1143	519.9	629.5	356	786.7	1077	520	557.3	509.4	567.9	618.2	323.4	297.2	258.7	359.6	805.9	423.9	382.1	5139.9	2491.8
125	2	1	33	106.8	25.4	18	20	20	49	0.8	2	65	15	12	14	12	85.0746	13	16	916.6	457.3	459.3	194.6	722	322.7	155.65	167.05	80.7	242	1165	601.7	563.3	447.3	717.9	1115	554.7	560.3	403	712.2	570.2	294.2	276	235.5	334.7	815.3	340.1	475.2	4904.8	2403.65
126	1	3	36	107.8	44	49	36	50	35	3.8	2	64	15	30	14	16	82.0896	14	14	1240.1	649.956	590.144	447.3	792.8	318.197	139.296	178.901	121.1	197.1	1225.86	578.478	647.382	394.2	831.7	1166.59	606.689	559.901	488.8	677.8	685.086	386.285	298.801	291.3	393.7	992.838	447.184	545.654	5628.67	2807.89
127	2	2	26	107.8	24.8	18	23	24	35	0.6	2	65	15	17	14	8	86.3636	16	17	873.9	436.3	437.6	331.5	542.4	225.6	106.3	119.3	81.38	144.2	943.9	524.5	419.4	371	572.9	1047	510.3	536.7	490.5	556.9	568.6	289.8	278.8	244.1	324.4	1112	466.9	645.1	4771	2334.1
128	1	2	21	100.5	29.2	25	10	38	35	1.4	2	64	14	19	14	15	69.3878	15	13	831.7	412.5	419.2	286.9	544.8	266.4	121.5	144.9	113.3	153.1	903.7	444.7	459	351	552.7	1105	564.1	540.9	515.5	589.6	505.2	280.4	224.8	237	268.3	982.1	553	429.1	4594.1	2376.2
129	2	3	32	100.5	27.6	19	25	27	40	3	2	60	14	23.5	13	15	82.3529	13	14	1092	539.6	552.4	247.4	844.3	263.4	136.6	126.8	72.97	190.4	1369	675.5	693.5	461.7	907.8	1170	610.1	559.9	388	781.9	481	248.6	232.4	199.4	281.6	751.5	395.2	356.3	5126.9	2605.6
130	2	2	23	111.4	24.2	21	14	24	38	1	2	61	11	21.5	10	8	88.5246	14	13	1162	581.9	580.1	371.1	791.3	265.6	141.1	124.5	83.28	182.3	1077	573.6	503.4	376.9	699.6	997	481.9	515.1	422.9	574.1	589.1	309.2	279.9	236.7	352.4	947	497.6	449.4	5037.7	2585.3
131	1	1	31	107.8	26.4	13	20	27	45	4.8	2	59	9	11.5	7	7	84.6154	14	13	1099	598.1	501.3	309.5	789.9	331.4	166.7	164.7	110.5	220.8	1169	620	548.6	440.5	728.1	1074	517.2	556.8	498.6	575.2	609.3	346.5	262.7	291.3	317.9	1164	596.8	567.5	5446.7	2845.3
132	1	3	28	94.5	38.2	31	28	52.5	27	3.2	2	62	14	28	14	15	72.8814	16	17	1350	630.6	719.4	486.7	863.3	336.2	165.3	170.9	145.1	191.1	1384	623	761	553.8	830.1	1148	595.8	552.2	496.6	651.2	531.3	287.6	243.7	266.1	265.2	943.5	483.5	460	5693	2785.8
133	1	3	21	98.4	26.4	33	30	23	23	1	2	63	15	29.5	14	14	69.3878	14	13	896.8	437.2	459.6	408.5	488.3	248.2	116.33	131.87	99.69	148.5	974.9	487.1	487.8	384	591	1222	639.6	582.4	539.1	682.6	429.3	200.4	228.9	212.4	216.9	933.4	441.5	491.9	4704.6	2322.13
134	1	2	27	111.4	29.4	31	26	29	32	5.8	2	62	15	35	14	12	81.5385	13	13	1285	578.5	706.5	396.1	888.9	333	159.1	173.9	118.4	214.6	1143	544.8	598.8	380.6	762.3	1217	648.2	568.7	443.8	773.1	653.1	326.5	326.6	299.9	353.2	893.7	427.2	466.4	5524.8	2684.3
135	2	3	37	94.9	25.8	18	14	25.5	46	1.4	2	51	11	25	14	16	80.9524	12	14	1258	569	688.7	310.3	947.4	346.4	178.4	168.1	100.9	245.5	1237	585.4	654	349.4	887.3	1314	667.9	646.4	390.6	923.7	529.2	295.3	234	204.5	324.7	583.4	319.6	263.8	5268	2615.6
136	2	1	32	98.4	24.4	31	13	30	18	5	2	47	12	30	12	7	79.1667	11	10	1307	645.5	661.6	281.4	1026	296.1	154.9	141.2	76.5	219.6	1177	517.4	659.6	284.7	891.9	1032	560.8	470.8	333.8	697.8	468.3	252.4	215.9	155.3	313	969.2	489.4	479.9	5249.6	2620.4
137	2	3	28	96.2	29.2	32	39	27	21	5.4	2	59	15	15	14	14	84.507	15	16	1087	556	530.7	184.3	902.4	276.8	148.7	128.2	52.49	224.3	1265	600.3	665	361.3	904	1167	597.7	568.8	387	779.6	530.2	262	268.1	204.9	325.2	757	379.8	377.2	5083	2544.5
138	2	3	29	109	28.2	23	29	28	33	3	2	61	13	23	12	14	79.4118	11	10	1145	522.7	622.3	369.2	775.8	343	160.5	182.5	122.1	220.9	1625	778.4	846.6	622.2	1003	993.5	527.1	466.4	444.7	548.8	600.2	313.5	286.7	268.6	331.6	804	394.3	409.7	5510.7	2696.5
139	1	2	32	122.8	25	25	22	23	32	4.6	2	66	15	19	14	12	94.5205	14	13	962.3	438.9	523.4	324.3	638	299.3	149.94	149.36	114.2	185.1	1168	595.6	572.4	462.1	706.1	936	473.7	462.3	392.3	543.8	626.8	321.2	305.6	286.7	340	818.3	405.2	413.1	4810.7	2384.54
140	2	3	23	94.5	26.4	23	12	30	37	0.8	2	62	14	29	13	13	76	15	16	1042	466.1	575.9	330.5	711.9	275.6	127.13	148.47	89.11	186.5	1094	508.9	585.1	287	806.7	813.7	440.8	372.9	315.3	498.3	454	224.5	229.5	203.5	250.5	632.9	318.9	314	4312.2	2086.33
141	2	3	38	96.2	30	23	30	31.5	34	0.6	2	66	14	17	14	4	86.1538	12	12	975.6	476.9	498.7	365	610.6	280.6	129	151.6	104.3	176.3	1008	523	484.8	338.3	669.5	1201	613.7	586.9	517	683.6	447	224.3	222.7	208.1	239	819	404.6	414.4	4731.2	2371.5
142	1	3	29	95.3	24	17	16	29	29	1.4	2	66	14	15.5	13	14	92.9577	15	14	869.4	408	461.4	190.4	679	234	122.5	111.5	53.58	180.4	1310	603.7	706.3	415.4	894.2	793.2	435.8	357.4	263.8	529.4	402	198.1	203.9	137.1	264.9	809.5	442.9	366.6	4418.1	2211
143	2	2	33	119	29.8	15	28	37.5	31	2	2	62	14	28	14	11	86.4865	15	17	992.7	490.3	502.4	191.9	800.8	317.4	150.8	166.6	68.9	248.5	1091	565.9	525.1	461.2	630.2	932.1	477.2	454.9	391.6	540.5	543.1	267.6	275.5	245.2	297.9	710.7	372.6	338.1	4587	2324.4
144	2	2	21	90.3	28.2	28	32	22	37	0.6	2	58	11	27	13	4	66.0377	13	11	1242	680.1	561.9	426.7	815.7	357.3	163	194.3	125.6	231.7	1483	746.1	736.9	629.2	854.1	1400	770	630	633.8	766.2	532.2	278.6	253.6	240.3	291.9	921.8	376.1	545.7	5936.3	3013.9
145	2	1	28	115.7	29.4	20	40	27.5	32	2.4	2	70	15	27	14	12	95.4545	18	18	886.6	435.8	450.8	408.8	477.8	297.3	155.52	141.78	119.6	177.7	1034	507.8	526.2	375.8	658.5	1179	660.8	518.2	456.4	722.7	459.1	234.7	224.4	215.3	243.9	705.8	386.5	319.3	4561.8	2381.12
146	1	3	35	109.5	26.6	23	23	35.5	16	3.8	2	60	12	27	13	15	94.5205	13	13	1070	500.4	569.6	344.1	725.9	225.7	115.7	110	75.01	150.7	1420	681.6	738.4	516.8	903.3	1264	653.1	610.9	531	733.2	495.9	246.9	249	227.6	268.3	842	401.7	440.3	5317.6	2599.4
147	2	2	21	84.5	27.8	23	20	34	28	1.6	2	57	12	24	14	11	73.8095	12	10	1293	587.2	706.2	447.3	846.1	313.3	143.9	169.4	122.7	190.6	1390	679.5	710.7	495.3	894.9	1115	595.8	519.9	494.1	620.8	545.2	283.3	262	306	239.3	1127	505.8	621.6	5783.5	2795.5
148	2	1	27	97	24	19	21	27.5	25	1	2	56	11	15.5	13	12	82.4561	13	15	1016	473.2	542.5	306.7	709.1	294.7	138.9	155.8	86.67	208.1	1138	557.2	580.6	381.4	756.4	807.7	425.5	382.2	366.3	441.4	428.5	218.4	210.1	189.9	238.6	676.1	354.7	321.5	4361	2167.9
149	1	1	33	110.1	25.6	23	36	27	15	6.2	2	67	15	22	14	12	72.2222	15	7	1060.79	621.338	439.452	258.4	802.4	288.9	149.468	139.432	62.8	226.1	1353.35	690.647	662.703	356.7	996.6	1108.4	544.027	564.373	516.1	592.3	528.157	284.559	243.598	220.3	307.9	925.428	450.711	474.717	5265.02	2740.75
150	1	2	28	107.8	26.8	20	25	26	37	2.6	2	58	13	31	14	16	92.7536	13	14	1143	611.6	531.4	418.3	725.1	282	151.2	130.8	113.4	168.6	1354	601.3	752.7	555	799.4	1134	614.8	519.2	486.8	647	552.4	281.8	270.6	241.3	311.1	979	447.2	531.8	5444.4	2707.9
151	2	1	31	114.2	38.4	31	41	39	42	2.8	2	61	15	19.5	13	15	75.7143	14	15	931.4	478.5	452.9	279.7	651.7	260	149.5	110.5	68.09	191.9	987.1	490.2	497	342.9	644.3	914.6	432.7	481.9	445.6	469	517	260.1	256.9	202.1	314.9	814.9	378.6	437.3	4425	2189.6
152	1	3	28	101.1	31.6	21	28	41	27	3	2	71	15	29	14	13	85.7143	16	16	1306	617.3	688.3	499.1	806.5	357.9	169.4	188.5	144.9	213.1	1332	634.8	697.2	441.8	890.2	1221	618.6	602.6	503.7	717.5	582.1	224.5	357.7	280.6	301.5	827.6	420.3	407.3	5626.6	2684.9
153	1	1	24	115.7	26.6	25	26	26.5	29	2.8	2	63	15	33	12	15	66.129	15	16	1098	590.3	507.7	336.5	761.2	264.5	140.2	124.3	90.09	174.4	1350	742.3	607.7	428.6	921.4	1067	567.6	499.4	425.8	641.4	526.5	288.3	238.2	214.8	311.7	717.5	382.3	335.2	5023.5	2711
154	1	2	34	99.9	35.6	24	34	32	56	2.6	2	64	14	20	9	15	86.7647	12	13	1120	576.7	543.3	363.5	756.3	413.8	213.4	200.4	127.6	286.2	1108	563.2	544.8	397.1	710.7	1290	641.3	648.7	540.6	749.2	714.9	382.1	332.8	295.4	419.5	934.2	430.2	504	5580.9	2806.9
155	1	2	33	93.6	25.4	7	19	34	33	5.4	2	55	14	27	14	5	95.5224	10	9	1304	635.7	668.3	498.5	805.1	315.6	153.3	162.3	110.1	205.5	1220	585.7	634.3	383.3	836.7	1358	700.5	657.5	590	768.1	694.7	348.1	346.6	282.9	411.8	1072	548	524	5964.3	2971.3
156	2	1	23	106.8	39.8	30	35	41.5	51	3.4	2	57	15	32	12	8	82	15	15	1108.67	548.638	560.032	283.5	825.2	285.644	125.325	160.319	73.51	212.1	1168.08	587.972	580.108	226	942.1	1361.08	653.347	707.733	498.9	862.2	554.063	282.796	271.267	174.3	379.8	719.943	343.967	375.976	5197.48	2542.05
157	2	1	31	115.7	24	23	23	24	26	2.8	2	60	15	26.5	12	14	90.411	14	13	1303	640.6	662.4	551.1	751.8	336.2	159.9	176.3	129	207.2	1270	644.9	625.1	409.9	860.3	1202	615.5	586.5	565.3	636.9	588.4	283	305.4	250.9	337.5	921	442.1	478.9	5620.6	2786
158	1	2	20	107.8	25.6	24	31	25.5	22	0.4	2	49	12	31	14	14	79.5918	15	16	970.3	492.4	477.9	227.3	743	251.2	127.8	123.4	62.66	188.5	1190	587.4	602.6	390.5	799.8	801.1	374.2	426.9	366.5	434.6	606.3	314.1	292.2	258	348.3	852.6	402.7	449.9	4671.5	2298.6
159	2	1	31	104.9	33.6	25	33	35	40	5.6	2	68	15	24	13	15	92.5373	11	11	1478	728.6	749.4	486.7	990.9	417.6	208.5	209.1	160.3	257.3	1450	710.9	739.1	430.2	1020	1208	633.4	574.6	487.3	720.2	560.3	273.3	287	252.1	308.2	720.8	329	391.8	5834.7	2883.7
160	1	2	26	112.8	37.8	26	26	46	45	1	2	61	12	18.5	13	13	91.3043	16	13	999.2	475.8	523.4	366.5	632.7	229.4	125.9	103.5	81.38	148	1192	552.8	639.2	465.9	725.6	1179	652.3	526.7	525	653.6	530.1	258.8	271.3	224.1	306	1173	585.7	587.3	5302.7	2651.3
161	2	2	36	101.1	25	12	36	23	31	7	2	49	11	21	13	9	87.8788	12	11	1251	577.3	673.7	341.8	909.4	363.5	175.1	188.4	115.2	248.3	1267	622.4	644.6	445.8	821.5	1238	599.6	638.4	404.6	833.7	668.5	343.4	325.1	288.4	380.2	872.8	454.9	417.9	5660.8	2772.7
162	2	3	31	95.3	24.2	17	15	29	31	5.8	2	66	13	21	13	6	90.7692	13	11	1541	791.6	749.4	530.9	1010	276.4	143.1	133.3	94.67	181.7	1397	599.6	797.4	453	944.3	1137	604.1	532.9	517	620.4	509.8	251.7	258.1	213.2	296.6	822.8	372.5	450.3	5684	2762.6
163	2	2	20	101.8	26.8	25	19	33	24	1.8	2	58	14	27	13	9	67.3469	14	15	1227	585.8	641.5	428.2	799.2	318.5	136.9	181.6	120	198.4	1260	555.8	704.6	441.6	818	1288	699.3	588.7	494.7	793.3	497.1	247.9	249.2	212.9	284.2	631	354.4	276.6	5221.6	2580.1
164	2	1	21	112.8	28.6	20	32	31	29	1.2	2	65	15	26	13	14	76.6667	16	17	1092	516.2	575.8	189.2	902.6	253.6	120.8	132.8	50.59	203	1091	557.4	533.6	360.6	730.8	865.2	434	431.2	286.5	578.7	424.9	247.6	177.3	158.4	266.5	541.4	238.9	302.5	4268.1	2114.9
165	2	2	23	97	27.2	24	28	31	22	6.6	2	68	15	27	14	11	87.5	14	15	1294	629.1	664.6	324.8	968.8	330.5	179.2	151.4	118.1	212.4	1259	622	638	463.2	795.9	1042	538.6	503.7	396.9	645.5	499.9	284.4	215.5	235.2	264.8	714	327.4	386.6	5139.4	2580.7
166	2	1	30	115.7	37.4	43	30	41.5	31	1.8	2	66	15	25.5	14	14	93.0556	16	14	1209	603.6	605.4	269.5	939.3	328.2	160	168.2	76.5	251.7	1333	680.7	652.3	378.3	954.3	1199	643.5	555.5	366.5	832.5	491.5	231.4	260.1	183.1	308.4	617	296.9	320.1	5177.7	2616.1
167	1	3	34	109	28.2	27	16	39	20	3.4	2	56	13	18	9	13	91.0448	14	15	1397.03	734.049	662.981	534.8	862.2	288.086	143.636	144.45	103.9	184.2	1187.61	553.928	633.682	341	846.6	1168.62	659.044	509.576	649.7	518.9	533.583	316.298	217.285	259.5	274.1	1268.45	726.725	541.725	5843.38	3133.68
168	1	3	31	110.1	32	40	29	32.5	26	0.8	2	65	15	26.5	14	16	92.9577	14	15	1130.1	551.351	578.749	284.7	845.4	296.088	137.668	158.42	73.92	222.2	1389.43	708.821	680.609	332.2	1057	1312.53	673.285	639.245	527.1	785.5	625.949	346.544	279.405	211.3	414.6	993.517	405.409	588.108	5747.61	2823.08
169	2	2	26	104.9	43.2	39	43	36	62	4	2	68	15	26.5	14	8	79.1045	13	14	1133.35	572.103	561.247	303.3	830.1	245.768	116.916	128.852	64.15	181.6	1131.73	574.137	557.593	343.7	788	1099.85	545.925	553.925	530.7	569.1	501.573	242.784	258.789	194	307.6	1105.82	458.17	647.65	5218.09	2510.03
170	2	1	21	99.9	27.2	21	29	26	34	0.4	2	55	11	35	13	8	78.5714	13	14	1254	586.1	668.4	316.2	938.3	282.4	132.8	149.6	79.07	203.3	1395	650.6	744	520	874.6	1136	604	532.5	451.8	684.7	663	360	306.3	277.6	385.3	929.5	501.7	427.8	5659.9	2835.2
171	2	2	24	96.2	31.8	24	15	41.5	37	2	2	54	14	20	13	11	77.9412	13	14	1067	539.1	527.9	278.2	788.8	263.5	138.1	125.4	80.97	182.6	1086	540.2	545.8	384.7	701.8	993.4	476.8	516.6	352.6	640.7	489.4	227.6	261.8	207.1	282.3	687.1	334.4	352.7	4586.4	2256.2
172	1	2	33	104.9	28	27	30	22.5	38	3.8	2	61	14	25.5	14	7	92.3077	15	15	785.726	404.731	380.995	181.9	603.8	184.733	84.3641	100.369	37.98	146.8	994.873	468.886	525.987	308.7	686.2	1230.06	679.118	550.942	490.6	739.5	476.345	238.58	237.765	181.3	295	906.847	435.791	471.056	4578.58	2311.47
173	2	1	32	101.1	25.4	22	23	25.5	31	0	2	51	13	16.5	14	16	82.2581	15	16	1249	582.9	666.1	333.9	915.1	286.7	141.5	145.2	80.7	206	1319	651.9	667.1	339.6	979.1	1192	616.1	575.9	481.1	711.1	526.3	253.8	272.5	184.9	341.4	871.4	411.1	460.3	5444.4	2657.3
174	1	3	20	91.5	25.6	27	29	23	26	3	2	66	14	28	14	8	87.8049	15	15	1198	585.1	612.7	338.3	859.5	255.5	110	145.5	78.53	177	1448	649.4	798.5	634	813.9	1508	861.8	645.8	616.9	890.7	699.6	337.7	361.9	292.6	407	1279	665.6	613.2	6388.1	3209.6
175	1	3	32	114.2	37.6	25	31	43	46	4.4	2	59	12	18.5	14	16	92.5373	12	13	962.2	402.8	559.4	355.6	606.6	237.1	110.5	126.6	81.38	155.7	1404	679.4	724.6	601.1	803.2	933	414.4	518.6	414	519.1	497.1	230.5	266.6	234.1	263	966.4	470	496.4	4999.8	2307.6
176	2	1	29	96.2	30	25	17	30	48	3.6	2	56	11	13.5	12	15	74.6269	11	10	1112	516	596	333.5	778.1	281.8	136.7	145.1	79.75	202.1	1306	663.7	642.3	480.3	826.1	1233	615.8	617.2	431.3	802	505.4	245.3	260.1	198.2	307.2	626.2	265.1	361.1	5064.4	2442.6
177	2	3	35	100.5	30.2	28	38	28.5	28	4.6	2	70	15	23	10	11	74.1935	13	13	1301	641.8	659.2	359.2	941.8	325.1	166	159.1	94.67	230.4	1312	657.6	654	434.8	876.7	1068	555.1	513.2	411.1	657.3	548.9	304.8	244.1	219.6	329.3	887.3	402.4	484.9	5442.3	2727.7
178	2	3	25	94.9	29.8	29	23	30.5	36	1.2	2	65	15	28.5	12	13	88.6792	15	13	1310	629.2	680.8	369.1	941.3	428.1	195.6	232.5	126.1	301.9	1553	708.8	844.2	499.7	1053	1344	679.1	664.9	597.7	746.5	812.2	392.4	419.8	346.7	465.5	1025	561.5	463.5	6472.3	3166.6
179	1	1	25	96.2	27.6	28	30	27	26	2.4	2	46	9	24	14	11	76.1194	12	12	1042	502.1	539.4	383.3	658.2	270.2	140.4	129.8	100.4	169.8	1078	582.8	494.9	337.7	740	1166	593.5	572.6	511.3	654.8	519.7	237.6	282.1	164.5	355.2	749.1	365.7	383.4	4825	2422.1
180	1	3	37	107.8	25.8	29	22	27	24	2	2	58	15	26	13	14	96.7742	18	15	1176	552.7	623.2	394.8	781.1	283.1	123.6	159.5	96.57	186.5	1652	832.7	819.2	840.8	811.1	1261	626.5	634.9	569	692.4	758.9	355.8	403.1	363.9	395	1579	737.3	841.9	6710	3228.6
181	1	1	31	104.9	34	34	34	31.5	39	2.4	2	56	13	22.5	13	15	89.8551	12	11	1395.26	739.203	656.057	413.7	981.6	406.223	218.641	187.582	119.9	286.3	1533.2	669.623	863.577	520.3	1013	1402.99	696.614	706.376	547.4	855.6	625	345.188	279.812	261.6	363.4	1043.97	564.507	479.463	6406.64	3233.78
182	2	2	22	94.5	33.4	37	29	28.5	44	0.6	2	52	11	22	14	10	74.4186	14	15	1090	549.9	540.1	345.5	744.6	258.5	136.9	121.6	86.81	171.7	1163	554.6	608.4	384.1	778.5	981.3	493.4	487.9	369.1	612.3	509	263.4	245.6	196.9	312.1	625.7	295	330.7	4627.5	2293.2
183	2	1	23	101.8	25.8	15	23	30.5	30	2	2	65	15	17	14	6	71.1864	13	12	1173	566.4	606.6	317.8	855	266.7	140.1	126.6	73.92	192.7	1133	499	634	300.3	833.2	1125	596.9	528.1	419.9	705.4	536.8	274.7	262.1	177.8	359	879.2	444.9	434.3	5113.7	2522
184	2	3	27	109	24.4	31	21	22.5	25	3.6	2	54	12	14	12	12	65.0794	10	10	980.6	463.3	517.3	351.7	628.9	206.4	99.89	106.51	63.88	142.6	1079	522.8	556.2	317.2	761.6	896.5	475.6	420.9	495.3	401.2	422.2	215.5	206.7	172	250.2	738.5	330.4	408.1	4323.2	2107.49
185	2	3	32	101.8	35.2	34	23	29.5	60	4.6	2	57	11	12.5	14	10	82.4561	16	16	1200	598.7	601.3	382.8	817.3	287.4	137	150.4	94.67	192.7	1353	648	705	471.1	881.6	1239	591	648	473.6	765.8	557.9	275.8	282.1	240.1	317.8	883.8	372.4	511.4	5521.1	2622.9
186	1	3	28	94.5	25.4	24	24	26.5	26	3.8	2	53	15	29	13	15	86.2745	10	10	802.137	417.345	384.792	293.1	509	229.628	101.047	128.581	73.38	156.2	1073.95	516.357	557.593	362.1	711.8	1036.11	484.619	551.491	534.9	501.2	457.764	195.448	262.316	190.6	267.2	817.735	356.852	460.883	4417.32	2071.67
187	1	1	39	95.8	31.4	15	40	38.5	25	3.4	2	41	8	11.5	6	4	86.9565	11	9	1219	616.9	602.1	300.3	919.2	292.4	144.2	148.2	73.38	219	1251	586.1	664.9	406.2	845.3	1072	550.9	521.1	383.7	688.2	471.2	244	227.2	162.6	308.6	985.4	467.9	517.5	5291	2610
188	1	3	24	101.1	38.4	42	34	33	50	3	2	48	9	8.5	8	11	83.871	12	10	1156	547.9	608.1	436.1	719.9	300.8	160.3	140.5	116.2	184.6	1209	577.1	631.9	459.7	749.6	991.5	510.9	480.6	453.4	538.1	493.2	236.7	256.5	210.4	282.8	834.7	415.6	419.1	4985.2	2448.5
189	2	3	31	100.5	35.8	17	32	43	44	5.2	2	57	13	19.5	13	12	79.661	14	12	1190	576.2	613.8	406.4	783.8	295.1	141.1	154	111.1	184.1	1201	602.1	598.9	463.1	738.1	1161	524.1	636.9	500.8	660.7	503.9	244.1	259.8	209.1	294.7	821.3	373.3	448	5172.3	2460.9
190	2	1	22	106.8	44.6	53	46	43	38	2.2	2	60	12	22.5	13	7	74	14	13	1102	567.8	534.2	424.5	677.1	319	171.1	147.9	127.1	191.9	1116	516.8	599.2	428.5	687.7	1315	681.5	633.5	558	757.2	580.6	268.7	311.9	258.1	322.5	1134	529.9	604.1	5566.6	2735.8
191	2	2	35	101.8	24.2	14	14	30.5	32	2.2	2	66	15	26.5	13	7	68.9655	14	14	1292	639.9	652.1	376.4	915.3	272.2	132.2	140	86.53	185.7	1189	588.8	600.2	393.7	794.8	922.3	495.8	426.5	333.3	589.1	413.8	216.9	196.9	159.1	254.7	642.8	327.3	315.5	4732.1	2400.9
192	1	1	28	109	30.6	15	21	40	37	2.6	2	52	12	13.5	13	10	85.9155	12	12	965.712	581.733	383.979	306.4	659.3	267.876	157.471	110.405	91.01	176.9	1355.12	685.764	669.356	374.5	980.6	1294.35	673.421	620.929	586.3	708	458.984	243.462	215.522	186	273	850.152	406.494	443.658	5192.19	2748.35
193	2	2	35	104.9	28	33	31	26	24	2.8	2	54	9	23	14	8	79.7101	13	12	955.3	432.6	522.7	250.2	705	214.2	92.5	121.7	60.22	153.9	1041	455.6	585.4	316.2	725.1	958.3	530.6	427.7	404.1	554.2	565.2	309.1	256.1	211.9	353.3	741.4	422.6	318.8	4475.4	2243
194	2	2	21	94	32.2	15	27	30.5	58	1.4	2	60	14	21.5	14	11	69.697	15	15	1361	668.9	692.1	340.7	1021	279	134.1	144.9	57.92	221.1	1215	588.5	626.5	305.7	909.7	1209	657.8	551.2	342.5	867	479.1	229	250.1	141.3	337.7	674.6	305.1	369.5	5217.7	2583.4
195	2	3	37	110.1	28.6	30	25	24.5	39	1.6	2	57	13	12	14	13	78.5714	14	15	1291	626.8	664.2	515	776.4	298.8	147.6	151.2	115.3	183.5	1262	643.2	618.8	481.5	781	957.3	477.2	480.1	452.3	505	480.4	224.9	255.5	221.6	258.8	1176	492.1	683.9	5465.5	2611.8
196	1	2	31	106.8	36.4	35	25	34.5	53	4	2	61	15	18	14	13	76.9231	10	12	1063.77	561.93	501.84	295.3	768.5	232.883	104.845	128.038	69.72	163.2	1543.65	754.53	789.12	481.1	1063	1326.77	704.21	622.56	598.3	728.5	540.907	272.895	268.012	233.2	307.8	1488.44	688.341	800.099	6196.42	3086.75
197	2	3	23	105.8	27	33	18	23.5	37	4.8	2	60	11	18.5	14	9	77.0833	14	14	1171	567.4	603.6	326.1	844.9	296.5	146.9	149.6	96.44	200.1	1247	579.4	667.6	419.9	827.5	1156	572.7	583.3	403.2	752.4	568.7	296.3	272.4	223.4	345.3	809.6	451.3	358.3	5248.8	2614
198	1	2	28	94.9	30.8	34	36	31.5	21	1.8	2	61	13	19.5	13	10	79.3103	14	13	988.5	469.6	518.9	235.2	753.3	268.1	129.4	138.7	72.97	195.2	1134	564	570	475.4	659	883.2	424.2	459	314.8	568.4	519.7	264.3	255.4	225.2	294.6	857.9	360.4	497.5	4651.4	2211.9
199	1	1	36	88.9	34.8	37	32	35	35	4.4	2	55	14	26	6	9	83.3333	12	12	1138	560.2	577.8	259.7	878.2	417.2	200.1	217.1	125.6	291.6	1492	714.9	777.1	510.1	982.3	1278	623.6	654.4	502.8	774.9	586.5	288.1	298.4	286.7	299.8	1191	519.3	671.7	6102.7	2906.2
200	2	2	40	110.1	34.8	21	21	48.5	35	4	2	53	12	24.5	14	15	87.5	12	14	1215	603.4	611.6	538.1	676.9	338.4	160.9	177.5	153.5	184.9	1329	695	634	579	750.5	1537	744.4	792.6	788	749	629.6	337.9	291.7	290.4	339.2	1231	547.4	683.6	6280	3089
201	1	2	36	101.1	23.6	27	24	25.5	16	3	2	38	8	23	6	4	73.6111	12	12	1095.38	520.019	575.361	266.7	828.7	458.442	189.751	268.691	110.3	348.2	1467.96	735.134	732.826	503.7	964.2	854.492	459.527	394.965	371.4	483.1	537.245	282.796	254.449	249.8	287.4	1333.14	633.138	700.002	5746.66	2820.36
[truncated: 4 more columns]
